# Supplementary material for: Children’s evaluations of deviant peers in the context of science and technology: The role of gender group norms and status
Source: J Exp Child Psychol. 2020 Jul;195:104845. doi: 10.1016/j.jecp.2020.104845 (PMC7193893; doi:10.1016/j.jecp.2020.104845)
Supplement: Supplementary data 1 [file mmc1.xml]

<?xml version="1.0" encoding="UTF-8" standalone="no"?><data:data><datasets><author>l.mcguire@exeter.ac.uk</author><type>0</type><dataset><value>1</value><reason>Data will be made available on request</reason><comments/></dataset></datasets></data:data>
